# Supplementary material for: Database on the nonlinear optical properties of graphene based materials
Source: Data Brief. 2019 Dec 31;28:105049. doi: 10.1016/j.dib.2019.105049 (PMC7093806; doi:10.1016/j.dib.2019.105049)
Supplement: Multimedia component 1 [file mmc1.xml]

<?xml version="1.0" encoding="utf-8" standalone="no"?>
<data>
  <datasets>
    <author>agrawal.arpana01@gmail.com;arpanaphysics@gmail.com</author>
    <type>1</type>
    <dataset>
      <name>Raw data for the database on the nonlinear optical properties of graphene based materials</name>
      <caption />
      <description>This data shows a comprehensive comparison of the NLO parameters investigated under various laser parameters derived from Z-scan experimental studies for metal decorated G/GDs, 2D-TMDs, post-TMTs-G/GDs, semiconductor-graphene based materials, G/GDs dispersed in various solutions and single/few/multilayer graphene based materials and many others and also represents bifurcated research publications in the field of NLO properties of graphene based materials.</description>
      <filetype>
        <name />
      </filetype>
      <filesize />
      <source>0</source>
      <sourcename>Original Data</sourcename>
      <access>
        <type>1</type>
        <name>Data available in data repository</name>
        <reponame>Mendeley Data</reponame>
        <PersistentId>10.17632/mx4587rtsr.2</PersistentId>
        <deeplinkurl>https://data.mendeley.com/datasets/mx4587rtsr/2</deeplinkurl>
      </access>
    </dataset>
  </datasets>
</data>
